# Supplementary material for: Comparative Analysis of AI Models in Predicting Treatment Strategies for Unruptured Intracranial Aneurysms
Source: Brain Sci. 2025 Sep 29;15(10):1061. doi: 10.3390/brainsci15101061 (PMC12563265; doi:10.3390/brainsci15101061)
Supplement: Supplementary file 1 [file brainsci-15-01061-s001.zip]

Archive with 1 entries (1 files):
- brainsci-3857392-supplementary.pdf
